# Supplementary material for: Changes in hunting season regulations (1870s–2019) reduce harvest exposure on greater and Gunnison sage-grouse
Source: PLoS One. 2021 Oct 5;16(10):e0253635. doi: 10.1371/journal.pone.0253635 (PMC8491912; doi:10.1371/journal.pone.0253635)
Supplement: S1 Table — All sage-grouse populations that crossed state or provincial boundaries were sub-stratified by those legal boundaries. Green depicts years when a population stratified by state was essentially fully open to hunting, yellow depicts partial closures (>50% open but some closure), orange depicted partial closures (<50% open but some legal hunting), red depicted essentially full hunting closures, and grey with NA indicates years where no data was available. (XLSX) [file pone.0253635.s001.xlsx]

## Sheet: 1870S-2019 w breaks 
	late-1800s	1900	1901	1902	1903	1904	1905	1906	1907	1908	1909	1910	1911	1912	1913	1914	1915	1916	1917	1918	1920	1921	1922	1923	1924	1925	1926	1927	1928	1929	1930	1931	1932	1933	1934	1935	1936	1937	1938	1939	1940		1941	1942	1943	1944	1945	1946	1947
Management Zone I																																										Management Zone I
Canada																																										Canada
Saskatchewan		NA	NA	NA	NA	NA	NA	NA	NA	NA	NA	NA	NA	NA	NA	NA	NA		NA	NA	NA	NA	NA	NA	NA	NA	NA	NA	NA	NA	NA	NA	NA	NA	NA	NA	NA	NA				Saskatchewan
Alberta																																										Alberta
Dakotas																																										Dakotas
North																																										North
South																																										South
Northern Montana																																										Northern Montana
Powder River Basin																																										Powder River Basin
Montana																																										Montana
Wyoming																																										Wyoming
Yellowstone Watershed																																										Yellowstone Watershed
Management Zone II																																										Management Zone II
Eagle/S Routt, CO																																										Eagle/S Routt, CO
Jackson Hole, WY																																										Jackson Hole, WY
Laramie																																										Laramie
Colorado																																										Colorado
Wyoming																																										Wyoming
Middle Park, CO																																										Middle Park, CO
North Park, CO																																										North Park, CO
Wyoming Basin																																										Wyoming Basin
N Utah (Cache & Rich)																																										N Utah (Cache & Rich)
N Utah (Summit/Morgan)																																										N Utah (Summit/Morgan)
NE Utah (Daggett & Uintah)																																										NE Utah (Daggett & Uintah)
NW Colorado																																										NW Colorado
SE Idaho																																										SE Idaho
Montana																																										Montana
Wyoming																																										Wyoming
Management Zone III																																										Management Zone III
Anthro Mountain																															NA	NA	NA									Anthro Mountain
Bald Hills																															NA	NA	NA									Bald Hills
Carbon																															NA	NA	NA									Carbon
N Mono Lake																																										N Mono Lake
California																																										California
Nevada																																										Nevada
NW-Interior NV																																										NW-Interior NV
Panguitch																															NA	NA	NA									Panguitch
Parker Mountain-Emery																																										Parker Mountain-Emery
Parker Mountain																															NA	NA	NA									Parker Mountain
Sanpete/Emery																															NA	NA	NA									Sanpete/Emery
Pine Nut NV																																										Pine Nut NV
Quinn Canyon Range NV																																										Quinn Canyon Range NV
Sheeprock Mountains																															NA	NA	NA									Sheeprock Mountains
Southern Great Basin																																										Southern Great Basin
Nevada																															NA	NA	NA	NA	NA	NA	NA	NA	NA	NA		Nevada
Utah																															NA	NA	NA	NA	NA	NA	NA	NA	NA	NA		Utah
S Mono Lake CA																																										S Mono Lake CA
Strawberry																															NA	NA	NA									Strawberry
West Tavaputs																															NA	NA	NA									West Tavaputs
White Mountains NV/CA																																										White Mountains NV/CA
California																																										California
Nevada																																										Nevada
Management Zone IV																																										Management Zone IV
Baker																																										Baker
Belt Mountains																																										Belt Mountains
E-Central ID																																										E-Central ID
Northern Great Basin																																										Northern Great Basin
Oregon																																										Oregon
Nevada																																										Nevada
NW Utah																																										NW Utah
S Idaho																																										S Idaho
Snake, Salmon, and Beaverhead																																										Snake, Salmon, and Beaverhead
Sawtooth ID																																										Sawtooth ID
Southwest Montana																																										Southwest Montana
Weiser ID																																										Weiser ID
Management Zone V																																										Management Zone V
Central, OR																																										Central, OR
Klamath OR/CA																																										Klamath OR/CA
California																																										California
Oregon																																										Oregon
Warm Springs Valley NV																																										Warm Springs Valley NV
Western Great Basin																																										Western Great Basin
California (Lassen County)																																										California (Lassen County)
Nevada																																										Nevada
Oregon																																										Oregon
Management Zone VI																																										Management Zone VI
Crab Creek																																										Crab Creek
Moses Coulee																																										Moses Coulee
Yakama Indian Nation																																										Yakama Indian Nation
Yakima Training Center																																										Yakima Training Center
Management Zone VII																																										Management Zone VII
E Tavaputs Plateau UT																																										E Tavaputs Plateau UT
Meeker - White River																																										Meeker - White River
Parachute Piceance Roan																																										Parachute Piceance Roan
S White River UT																																										S White River UT
Gunnison sage-grouse (Management Zone VII)																																										Gunnison sage-grouse (Management Zone VII)
Crawford																																										Crawford
Cerro-Summit-Cimmaron-Sims-Mesa																																										Cerro-Summit-Cimmaron-Sims-Mesa
Gunnison Basin																																										Gunnison Basin
Monticello-Dove Creek UT/CO																																										Monticello-Dove Creek UT/CO
Colorado																																										Colorado
Utah																																										Utah
Piñon Mesa UT/CO																																										Piñon Mesa UT/CO
Colorado																																										Colorado
Utah																																										Utah
Poncha Pass																																										Poncha Pass
San Miguel Basin																																										San Miguel Basin
[truncated: 72 more columns]

## Sheet: 1870s-2019
A	late-1800s	1900	1901	1902	1903	1904	1905	1906	1907	1908	1909	1910	1911	1912	1913	1914	1915	1916	1917	1918	1920	1921	1922	1923	1924	1925	1926	1927	1928	1929	1930	1931	1932	1933	1934	1935	1936	1937	1938	1939	1940	1941	1942	1943	1944	1945	1946	1947	1948
Management Zone I
Canada
Saskatchewan		NA	NA	NA	NA	NA	NA	NA	NA	NA	NA	NA	NA	NA	NA	NA	NA		NA	NA	NA	NA	NA	NA	NA	NA	NA	NA	NA	NA	NA	NA	NA	NA	NA	NA	NA	NA
Alberta
Dakotas
North
South
Northern Montana
Powder River Basin
Montana
Wyoming
Yellowstone Watershed
Management Zone II
Eagle/S Routt, CO
Jackson Hole, WY
Laramie
Colorado
Wyoming
Middle Park, CO
North Park, CO
Wyoming Basin
N Utah (Cache & Rich)
N Utah (Summit/Morgan)
NE Utah (Daggett & Uintah)
NW Colorado
SE Idaho
Montana
Wyoming
Management Zone III
Anthro Mountain																															NA	NA	NA
Bald Hills																															NA	NA	NA
Carbon																															NA	NA	NA
N Mono Lake
California
Nevada
NW-Interior NV
Panguitch																															NA	NA	NA
Parker Mountain-Emery
Parker Mountain																															NA	NA	NA
Sanpete/Emery																															NA	NA	NA
Pine Nut NV
Quinn Canyon Range NV
Sheeprock Mountains																															NA	NA	NA
Southern Great Basin
Nevada																															NA	NA	NA	NA	NA	NA	NA	NA	NA	NA
Utah																															NA	NA	NA	NA	NA	NA	NA	NA	NA	NA
S Mono Lake CA
Strawberry																															NA	NA	NA
West Tavaputs																															NA	NA	NA
White Mountains NV/CA
California
Nevada
Management Zone IV
Baker
Belt Mountains
E-Central ID
Northern Great Basin
Oregon
Nevada
NW Utah
S Idaho
Snake, Salmon, and Beaverhead
Sawtooth ID
Southwest Montana
Weiser ID
Management Zone V
Central, OR
Klamath OR/CA
California
Oregon
Warm Springs Valley NV
Western Great Basin
California (Lassen County)
Nevada
Oregon
Management Zone VI
Crab Creek
Moses Coulee
Yakama Indian Nation
Yakima Training Center
Management Zone VII
E Tavaputs Plateau UT
Meeker - White River
Parachute Piceance Roan
S White River UT
Gunnison sage-grouse (Management Zone VII)
Crawford
Cerro-Summit-Cimmaron-Sims-Mesa
Gunnison Basin
Monticello-Dove Creek UT/CO
Colorado
Utah
Piñon Mesa UT/CO
Colorado
Utah
Poncha Pass
San Miguel Basin
[truncated: 71 more columns]

## Sheet: 1870s-1940
B	late-1800s	1900	1901	1902	1903	1904	1905	1906	1907	1908	1909	1910	1911	1912	1913	1914	1915	1916	1917	1918	1920	1921	1922	1923	1924	1925	1926	1927	1928	1929	1930	1931	1932	1933	1934	1935	1936	1937	1938	1939	1940
Management Zone I
Canada
Saskatchewan		NA	NA	NA	NA	NA	NA	NA	NA	NA	NA	NA	NA	NA	NA	NA	NA		NA	NA	NA	NA	NA	NA	NA	NA	NA	NA	NA	NA	NA	NA	NA	NA	NA	NA	NA	NA
Alberta
Dakotas
North
South
Northern Montana
Powder River Basin
Montana
Wyoming
Yellowstone Watershed
Management Zone II
Eagle/S Routt, CO
Jackson Hole, WY
Laramie
Colorado
Wyoming
Middle Park, CO
North Park, CO
Wyoming Basin
N Utah (Cache & Rich)
N Utah (Summit/Morgan)
NE Utah (Daggett & Uintah)
NW Colorado
SE Idaho
Montana
Wyoming
Management Zone III
Anthro Mountain																															NA	NA	NA
Bald Hills																															NA	NA	NA
Carbon																															NA	NA	NA
N Mono Lake
California
Nevada
NW-Interior NV
Panguitch																															NA	NA	NA
Parker Mountain-Emery
Parker Mountain																															NA	NA	NA
Sanpete/Emery																															NA	NA	NA
Pine Nut NV
Quinn Canyon Range NV
Sheeprock Mountains																															NA	NA	NA
Southern Great Basin
Nevada																															NA	NA	NA	NA	NA	NA	NA	NA	NA	NA
Utah																															NA	NA	NA	NA	NA	NA	NA	NA	NA	NA
S Mono Lake CA
Strawberry																															NA	NA	NA
West Tavaputs																															NA	NA	NA
White Mountains NV/CA
California
Nevada
Management Zone IV
Baker
Belt Mountains
E-Central ID
Northern Great Basin
Oregon
Nevada
NW Utah
S Idaho
Snake, Salmon, and Beaverhead
Sawtooth ID
Southwest Montana
Weiser ID
Management Zone V
Central, OR
Klamath OR/CA
California
Oregon
Warm Springs Valley NV
Western Great Basin
California (Lassen County)
Nevada
Oregon
Management Zone VI
Crab Creek
Moses Coulee
Yakama Indian Nation
Yakima Training Center
Management Zone VII
E Tavaputs Plateau UT
Meeker - White River
Parachute Piceance Roan
S White River UT
Gunnison sage-grouse (Management Zone VII)
Crawford
Cerro-Summit-Cimmaron-Sims-Mesa
Gunnison Basin
Monticello-Dove Creek UT/CO
Colorado
Utah
Piñon Mesa UT/CO
Colorado
Utah
Poncha Pass
San Miguel Basin

## Sheet: 1941-1980
C	1941	1942	1943	1944	1945	1946	1947	1948	1949	1950	1951	1952	1953	1954	1955	1956	1957	1958	1959	1960	1961	1962	1963	1964	1965	1966	1967	1968	1969	1970	1971	1972	1973	1974	1975	1976	1977	1978	1979	1980
Management Zone I
Canada
Saskatchewan
Alberta
Dakotas
North
South																				NA	NA
Northern Montana
Powder River Basin
Montana
Wyoming
Yellowstone Watershed
Management Zone II
Eagle/S Routt, CO																						NA	NA	NA	NA	NA	NA	NA	NA	NA	NA	NA	NA
Jackson Hole, WY
Laramie
Colorado																						NA	NA	NA	NA	NA	NA	NA	NA	NA	NA	NA	NA	NA	NA	NA	NA	NA	NA	NA
Wyoming
Middle Park, CO																						NA	NA	NA	NA	NA	NA	NA	NA	NA	NA	NA	NA
North Park, CO																						NA	NA	NA	NA	NA	NA	NA	NA	NA	NA	NA	NA
Wyoming Basin
N Utah (Cache & Rich)										*	*	*	*	*	*	*	*	*	*	*	*	*
N Utah (Summit/Morgan)										*	*	*	*	*	*	*	*	*	*	*	*	*
NE Utah (Daggett & Uintah)										*	*	*	*	*	*	*	*	*	*	*	*	*
NW Colorado																						NA	NA	NA	NA	NA	NA	NA	NA	NA	NA	NA	NA
SE Idaho
Montana
Wyoming
Management Zone III
Anthro Mountain										*	*	*	*	*	*	*	*	*	*	*	*	*
Bald Hills										*	*	*	*	*	*	*	*	*	*	*	*	*
Carbon										*	*	*	*	*	*	*	*	*	*	*	*	*
N Mono Lake
California
Nevada												NA	NA	NA	NA	NA	NA	NA	NA	*	*	*	*	*	*	*	*	*	*	*	*	*	*	*	*	*	*	*	*	*
NW-Interior NV												NA	NA	NA	NA	NA	NA	NA	NA	*	*	*	*	*	*	*	*	*	*	*	*	*	*	*	*	*	*	*	*	*
Panguitch										*	*	*	*	*	*	*	*	*	*	*	*	*
Parker Mountain-Emery
Parker Mountain										*	*	*	*	*	*	*	*	*	*	*	*	*
Sanpete/Emery										*	*	*	*	*	*	*	*	*	*	*	*	*
Pine Nut NV											*	NA	NA	NA	NA	NA	NA	NA	NA	NA	NA	NA	NA	NA	NA	NA	NA	NA	NA	NA	NA	NA	NA	NA	NA	NA	NA	NA	NA	NA
Quinn Canyon Range NV											*	NA	NA	NA	NA	NA	NA	NA	NA	NA	NA	NA	NA	NA	NA	NA	NA	NA	NA	NA	NA	NA	NA	NA	NA	NA	NA	NA	NA	NA
Sheeprock Mountains										*	*	*	*	*	*	*	*	*	*	*	*	*
Southern Great Basin
Nevada											NA	NA	NA	NA	NA	NA	NA	NA	NA	*	*	*	*	*	*	*	*	*	*	*	*	*	*	*	*	*	*	*	*	*
Utah										*	*	*	*	*	*	*	*	*	*	*	*	*
S Mono Lake CA
Strawberry										*	*	*	*	*	*	*	*	*	*	*	*	*
West Tavaputs										*	*	*	*	*	*	*	*	*	*	*	*	*
White Mountains NV/CA
California
Nevada											*	*	*	*	*	*	*	*	*	*	*	*	*	*	*	*	*	*	*	*	*	*	*	*	*	*	*	*	*	*
Management Zone IV
Baker												NA	NA					NA
Belt Mountains
E-Central ID
Northern Great Basin
Oregon
Nevada											*	*	*	*	*	*	*	*	*	*	*	*	*	*	*	*	*	*	*	*	*	*	*	*	*	*	*	*	*	*
NW Utah										*	*	*	*	*	*	*	*	*	*	*	*	*
S Idaho
Snake, Salmon, and Beaverhead
Sawtooth ID
Southwest Montana
Weiser ID
Management Zone V
Central, OR
Klamath OR/CA
California
Oregon													NA					NA
Warm Springs Valley NV											NA	NA	NA	NA	NA	NA	NA	NA	NA	NA	NA	NA	NA	NA	NA	NA	NA	NA	NA	NA	NA	NA	NA	NA	NA	NA	NA	NA	NA	NA
Western Great Basin
California (Lassen County)
Nevada											*	*	*	*	*	*	*	*	*	*	*	*	*	*	*	*	*	*	*	*	*	*	*	*	*	*	*	*	*	*
Oregon
Management Zone VI
Crab Creek
Moses Coulee
Yakama Indian Nation
Yakima Training Center
Management Zone VII
E Tavaputs Plateau UT										*	*	*	*	*	*	*	*	*	*	*	*	*
Meeker - White River																						NA	NA	NA	NA	NA	NA	NA	NA	NA	NA	NA	NA	NA	NA	NA	NA	NA	NA	NA
Parachute Piceance Roan																						NA	NA	NA	NA	NA	NA	NA	NA	NA	NA	NA	NA	NA
S White River UT										*	*	*	*	*	*	*	*	*	*	*	*	*
Gunnison sage-grouse (Management Zone VII)
Crawford																						NA	NA	NA	NA	NA	NA	NA	NA	NA	NA	NA	NA	NA	NA	NA	NA	NA	NA	NA
Cerro-Summit-Cimmaron-Sims-Mesa																						NA	NA	NA	NA	NA	NA	NA	NA	NA	NA	NA	NA	NA	NA	NA	NA	NA	NA	NA
Gunnison Basin
Monticello-Dove Creek UT/CO
Colorado																						NA	NA	NA	NA	NA	NA	NA	NA	NA	NA	NA	NA	NA	NA	NA	NA	NA	NA	NA
Utah										NA	NA	NA	NA	NA	NA	NA	NA	NA	NA	NA	NA	NA
Piñon Mesa UT/CO
Colorado																						NA	NA	NA	NA	NA	NA	NA	NA	NA	NA	NA	NA	NA	NA	NA	NA	NA	NA	NA
Utah										NA	NA	NA	NA	NA	NA	NA	NA	NA	NA	NA	NA	NA
Poncha Pass																						NA	NA	NA	NA	NA	NA	NA	NA	NA	NA	NA	NA	NA	NA	NA	NA	NA	NA	NA
San Miguel Basin																						NA	NA	NA	NA	NA	NA	NA	NA	NA	NA	NA	NA	NA	NA	NA	NA	NA	NA	NA

## Sheet: 1981-2019
D	1981	1982	1983	1984	1985	1986	1987	1988	1989	1990	1991	1992	1993	1994	1995	1996	1997	1998	1999	2000	2001	2002	2003	2004	2005	2006	2007	2008	2009	2010	2011	2012	2013	2014	2015	2016	2017	2018	2019
Management Zone I
Canada
Saskatchewan
Alberta
Dakotas
North
South
Northern Montana
Powder River Basin
Montana
Wyoming
Yellowstone Watershed
Management Zone II
Eagle/S Routt, CO
Jackson Hole, WY							NA	NA
Laramie
Colorado				NA	NA		NA					NA
Wyoming							NA
Middle Park, CO
North Park, CO
Wyoming Basin
N Utah (Cache & Rich)
N Utah (Summit/Morgan)
NE Utah (Daggett & Uintah)
NW Colorado
SE Idaho
Montana
Wyoming
Management Zone III
Anthro Mountain
Bald Hills
Carbon
N Mono Lake
California
Nevada	*	*	*	*		*	*	*	*	*	*	*	*	*
NW-Interior NV	*	*	*	*		*	*	*	*	*	*	*	*	*
Panguitch
Parker Mountain-Emery
Parker Mountain
Sanpete/Emery
Pine Nut NV	NA	NA	NA	NA		NA	NA	NA	NA	NA	NA	NA	NA	NA
Quinn Canyon Range NV	NA	NA	NA	NA		NA	NA	NA	NA	NA	NA	NA	NA	NA
Sheeprock Mountains
Southern Great Basin
Nevada	*	*	*	*		*	*	*	*	*	*	*	*	*
Utah
S Mono Lake CA
Strawberry
West Tavaputs
White Mountains NV/CA
California
Nevada	*	*	*	*		*	*	*	*	*	*	*
Management Zone IV
Baker
Belt Mountains
E-Central ID
Northern Great Basin
Oregon
Nevada	*	*	*	*		*	*	*	*	*	*	*	*	*
NW Utah
S Idaho
Snake, Salmon, and Beaverhead
Sawtooth ID
Southwest Montana
Weiser ID
Management Zone V
Central, OR
Klamath OR/CA
California
Oregon
Warm Springs Valley NV	NA	NA	NA	NA		*	*	*	*	*	*	*	*	*
Western Great Basin
California (Lassen County)
Nevada	*	*	*	*		*	*	*	*	*	*	*	*	*
Oregon
Management Zone VI
Crab Creek
Moses Coulee
Yakama Indian Nation
Yakima Training Center
Management Zone VII
E Tavaputs Plateau UT
Meeker - White River	NA	NA	NA	NA	NA
Parachute Piceance Roan
S White River UT
Gunnison sage-grouse (Management Zone VII)
Crawford	NA	NA	NA	NA	NA			NA	*		NA
Cerro-Summit-Cimmaron-Sims-Mesa	NA	NA	NA	NA	NA			NA	NA		NA
Gunnison Basin
Monticello-Dove Creek UT/CO
Colorado	NA	NA	NA	NA	NA		NA		NA	NA
Utah
Piñon Mesa UT/CO
Colorado	NA	NA	NA	NA	NA
Utah
Poncha Pass	NA	NA	NA	NA	NA						NA
San Miguel Basin	NA	NA	NA	NA	NA		NA		NA	NA	NA	*	NA
