# Supplementary material for: Changes in hunting season regulations (1870s–2019) reduce harvest exposure on greater and Gunnison sage-grouse
Source: PLoS One. 2021 Oct 5;16(10):e0253635. doi: 10.1371/journal.pone.0253635 (PMC8491912; doi:10.1371/journal.pone.0253635)
Supplement: S2 Table — Hunting season regulation and area data for greater sage-grouse across 11 western states and 2 Canadian provinces from 1995–2018. Data used to calculate changes in hunting season regulations for greater sage-grouse relative to the greater sage-grouse range and where sage-grouse were exposed to hunting. (XLSX) [file pone.0253635.s002.xlsx]

## Sheet: _xltb_storage_
XL Toolbox Settings
	export_preset	<?xml version="1.0" encoding="utf-16"?>_x000D_ <Preset xmlns:xsi="http://www.w3.org/2001/XMLSchema-instance" xmlns:xsd="http://www.w3.org/2001/XMLSchema">_x000D_ <Name>Tiff, 600 dpi, RGB, White canvas</Name>_x000D_ <Dpi>600</Dpi>_x000D_ <FileType>Tiff</FileType>_x000D_ <ColorSpace>Rgb</ColorSpace>_x000D_ <Transparency>TransparentCanvas</Transparency>_x000D_ <UseColorProfile>false</UseColorProfile…
	export_path	C:\Users\dinkinsj\Box Sync\Box Sync\GRSG\EST_Harvest_Predictors\HARVEST_TIMELINE\PubQualFigures\July2018_Fig\Fig3b_change_JulianSeasonDates_ONLY FOR HUNTING EXPOSURE AREA BY YEAR.tif

## Sheet: ChangeGraphs
S1 Table.
					Area weighted based on SG Range				Area weighted based on SG Exposed to hunting
YEAR	SGPOP_AREA w/in 8km	AdminHarArea	Area_SG_exposed_harvest	HAR_AREA_PROP	BAG_AreaWt	POSS_AreaWt	SEASON_LEN_AreaWt	WKENDS_AreaWt	BAG_AreaWt_Exposed	POSS_AreaWt_Exposed	SEASON_LEN_AreaWt_Exposed	WKENDS_AreaWt_Exposed
1995	478455	1120520	435714	0.910669	2.35074	5.62048	31.8729	4.89623	2.58133	6.1718	34.9993	5.37651
1996	478455	1087221	426974	0.892402	1.94032	4.03923	21.4802	3.21557	2.17426	4.52623	24.07	3.60326
1997	478455	1084472	426077	0.890527	1.93836	3.92895	20.7501	3.22091	2.17663	4.41193	23.3008	3.61686
1998	478455	1070507	422662	0.883389	1.9486	3.94944	20.4898	3.26045	2.20582	4.47077	23.1945	3.69084
1999	478455	1001111	414404	0.866129	1.91408	4.01823	19.7443	3.23209	2.20992	4.63929	22.796	3.73164
2000	478455	950441	411143	0.859313	2.07052	3.94871	19.5061	3.19317	2.40951	4.59519	22.6997	3.71595
2001	478455	954207	413087	0.863377	2.07865	3.96497	19.5427	3.2013	2.40758	4.59239	22.6352	3.70788
2002	478455	967108	415583	0.868593	1.84829	3.44962	17.6516	2.84707	2.12791	3.9715	20.3221	3.27779
2003	478455	920474	395433	0.82648	1.76406	3.28117	17.2726	2.85101	2.13443	3.97004	20.899	3.44958
2004	478455	942757	412513	0.862178	1.83546	3.42776	18.1164	2.92241	2.12886	3.97569	21.0124	3.38956
2005	478455	920544	409550	0.855984	1.63436	3.02555	18.3972	2.99414	1.90933	3.53459	21.4924	3.49789
2006	478455	906795	399882	0.835777	1.9753	3.70745	18.1429	2.94762	2.36343	4.43592	21.7078	3.5268
2007	478455	912240	406855	0.850352	1.61778	2.99239	18.9251	2.95311	1.90248	3.519	22.2555	3.47281
2008	478455	861122	391806	0.818898	1.56655	2.90222	18.6108	2.86842	1.913	3.54405	22.7266	3.50278
2009	478455	862455	391800	0.818885	1.56654	2.9022	18.9507	2.88297	1.91301	3.54408	23.1421	3.52059
2010	478455	857825	389452	0.813979	1.52587	2.81116	18.345	2.84589	1.87457	3.4536	22.5374	3.49627
2011	478455	864680	393415	0.82226	1.54243	2.84429	18.7472	2.87558	1.87584	3.4591	22.7995	3.49716
2012	478455	837697	377367	0.788719	1.47674	2.75988	18.7652	2.91238	1.87233	3.49918	23.7919	3.69254
2013	478455	836296	379319	0.792801	1.48956	2.76497	17.6182	2.64262	1.87886	3.48759	22.2227	3.33326
2014	478455	612512	312213	0.652543	1.21545	2.22673	7.87471	1.28123	1.86263	3.41237	12.0677	1.96344
2015	478455	608890	313191	0.654589	1.20768	2.21118	7.96822	1.28093	1.84494	3.37796	12.1728	1.95684
2016	478455	834098	385494	0.805708	1.49974	2.78651	12.5206	1.94206	1.86139	3.45846	15.5399	2.41038
2017	478455	820453	379449	0.793071	1.48469	2.77146	12.6485	2.11384	1.87207	3.49459	15.9487	2.66538
2018	478455	779779	363204	0.759117	1.42425	2.66625	12.4341	2.23655	1.87619	3.5123	16.3796	2.94624
