# Supplementary material for: Changes in hunting season regulations (1870s–2019) reduce harvest exposure on greater and Gunnison sage-grouse
Source: PLoS One. 2021 Oct 5;16(10):e0253635. doi: 10.1371/journal.pone.0253635 (PMC8491912; doi:10.1371/journal.pone.0253635)
Supplement: S3 Table — Estimated number of sage-grouse harvested and number of hunters by year. Data and estimates reported from state and provincial wildlife management agencies. (XLSX) [file pone.0253635.s003.xlsx]

## Sheet: EstHarvest
S2 Table. Estimated sage-grouse harvested by year. Data from state and provincial wildlife agencies.											SMALL
LARGE					MEDIUM							CA	ND	SD	Gunnison
	ID	MT	WY			CO	NV	OR	UT		1995	324	13	0	983
1995	27500	8670	13895		1995	1788	7529	716	7133		1996	444	36	0	890
1996	21000	7864	12753		1996	4464	8111	808	9220		1997	342	48	0	946
1997	16000	7864	11975		1997	3391	5124	839	4489		1998	378	83	0	191
1998	17500	6832	16897		1998	749	5678	681	4676		1999	493	30	0	174
1999	4700	7867	21556		1999	703	6069	1015	6503		2000	269	68	24	0
2000	7200	7577	20395		2000	673	4729	857	1497		2001	234	37	12	0
2001	7000	4189	12586		2001	782	2692	1015	1182		2002	140	45	16	0
2002	7600	5111	4557		2002	307	3940	973	511		2003	171	14	12	0
2003		7548	4835		2003	427	4557	979	1017		2004	239	28	25	0
2004	8050	3056	11783		2004	1748	5244	1227.97	1361		2005	196	46	26	0
2005	10540	3515	13178		2005	1197	3176	1277	1744		2006	159	46	15	0
2006	12509	4927	12920		2006	745	3701	1088.44	1498		2007	47	21	10	0
2007	4935	3116	10378		2007	1029	4897	767.369	1255		2008	72	0	17	0
2008	7723	3959	10302		2008	1211	5775	712.036	857		2009	66	0	7	0
2009	7197	3162	11162		2009	1063	8944	783.32	702		2010	74	0	12	0
2010	4052	3240	11057		2010	451	7355	745.045	802		2011	79	0	11	0
2011	2144	3186	10290		2011	376	5295	633.297	441		2012	36	0	9	0
2012	2553	2816	9869		2012	287	2743	501.961	519		2013	31	0	0	0
2013	2356	2443	5726		2013	264	1889	360.348	565		2014	10	0	0	0
2014	2400	2154	7094		2014	1471	2776	455	713		2015	17	0	0	0
2015	2875	1632	10498		2015	785	3472	466	851		2016	9	0	10	0
2016	2743	2029	10526		2016	1089	2360	535	782		2017	0	0	0	0
2017	2373	1432	7817		2017	724	2494	412	485		2018	0	0	0	0
2018	1944	1433	10422		2018	251		412	436

## Sheet: EstHunters
S2 Table. Estimated sage-grouse hunters by year. Data from state and provincial wildlife agencies.
LARGE					MEDIUM						SMALL
	ID	MT	WY			CO	NV	OR	UT			CA	ND	SD	Gunnison
1995	17400		6238		1995	2189	4064	784	5987		1995	490	94	0	534
1996	12000	4195	5124		1996	2616	3959	806	5574		1996	512	108	0	626
1997	5700	4195	5152		1997	2366	3526	804	4178		1997	472	164	0	731
1998	9200	4014	5930		1998	649	3311	843	3559		1998	412	231	0	155
1999	3500	4628	7628		1999	607	3101	867	4830		1999	436	105	0	132
2000	5900	3849	8517		2000	434	2527	875	1456		2000	413	128	28	0
2001	5300	2738	5471		2001	612	1728	867	1242		2001	315	140	27	0
2002	5800	2634	2730		2002	257	2412	881	521		2002	159	169	32	0
2003		3194	2355		2003	302	2177	834	767		2003	157	185	36	0
2004	7400	1796	5436		2004	991	2194	948.513	1077		2004	230	100	53	0
2005	6800	2055	5230		2005	1012	1523	1075.54	1231		2005	230	87	40	0
2006	8852	1891	5412		2006	614	1981	893.87	1070		2006	230	87	46	0
2007	4745	1726	5180		2007	201	3197	836.861	1083		2007	95	45	25	0
2008	5040	1583	4745		2008	1233	3271	677.994	838		2008	95	0	24	0
2009	4390	1650	4732		2009	1090	4461	727.095	628		2009	95	0	20	0
2010	3539	1414	4732		2010	539	3832	685.979	650		2010	80	0	26	0
2011	2715	1312	4568		2011	265	2055	615.134	429		2011	91	0	27	0
2012	2556	1277	4700		2012	341	1681	482.947	530		2012	60	0	35	0
2013	2851	1274	3383		2013	241	1354	468.723	631		2013	55	0	0	0
2014	2656		3526		2014	1098	1587	445	852		2014	18	0	0	0
2015	2605		4299		2015	1291	1145	422	816		2015	18	0	0	0
2016	2837		4674		2016	1393	1127	455	888		2016	11	0	28	0
2017	2699		3576		2017	986	1430	413	593		2017	0	0	0	0
2018	2237		4740		2018	867		402	519		2018	0	0	0	0
